# Supplementary material for: Enhanced detection of chronic wasting disease in muscle tissue harvested from infected white-tailed deer employing combined prion amplification assays
Source: PLoS One. 2024 Oct 23;19(10):e0309918. doi: 10.1371/journal.pone.0309918 (PMC11498690; doi:10.1371/journal.pone.0309918)
Supplement: S1 Raw data — (XLSX) [file pone.0309918.s001.xlsx]

## Sheet: Fig 1
(-)	0	0	0	0	0	0	0	0	0	0	0	0	0	0	0	0	0.01844	0	0	0.019576	0	0	0	0	0	0	0	0	0
812	0	0	0	0	0	0	0	0
813	0.148447	0.150432	0.134715	0.129116	0.127429	0.153616	0.136893	0.132861
815	0.137483	0.136919	0.133373	0.120899	0.129847	0.126298	0.133383	0.159313
816	0	0.176748	0.138376	0.147978	0.184087	0.171168	0.189733	0.179131
817	0.143764	0.114697	0.138414	0.197347	0.142518	0.161827	0.147155	0.156678
818	0	0	0	0	0	0	0	0
1303	0.1327	0.1486	0.1273	0.15684	0.13925	0.1679	0.12943	0.13842
1307	0	0	0	0	0	0	0	0
1316	0	0	0	0	0	0	0	0
1309	0	0	0	0	0	0	0	0
1313	0	0	0	0	0	0.028368	0	0
1305	0	0	0	0	0	0	0	0
1310	0	0	0	0	0	0	0	0
(-)	0	0	0	0	0	0	0	0	0	0	0	0					0	0	0	0	0	0	0	0	0	0	0	0	0.019291	0.020118	0	0	0	0	0	0	0.019666	0	0	0	0	0	0	0	0	0
10-4	0.110325	0.167973	0.13606	0.121729	0.107817	0.128617	0.10279	0.111607
10-5	0.107717	0.107245	0.094315	0.101269	0.063966	0.091879	0.093926
10-6	0.059974	0.06902	0.058009	0.061603	0.057974	0.051259	0.064664
10-7	0.071662	0.082865	0.07589	0.073469	0.052842	0.063475	0.06904

## Sheet: Fig 2
(-)	0.0229	0	0	0	0	0	0	0	0	0	0	0	0	0	0	0
812	0.035685	0.047164	0.036419	0.042525	0.058187	0.057882	0.047309	0.050157	0.0872	0.0732	0.0819	0.1464	0.0625	0.1372	0.0932	0.049
813	0.1212	0.117176	0.109098	0.150013	0.11734	0.113554	0.148166	0.154414
815	0.11873	0.098654	0.131253	0.134053	0.156013	0.144712	0.179928	0.134494
816	0.147608	0.147541	0.119154	0.14484	0.117793	0.140911	0.108728	0.132076
817	0.132008	0.121976	0.160342	0.085155	0.133625	0.103818	0.137926	0.115156
818	0.107701	0.129828	0.045443	0.096388	0.056637	0.059615	0.161987	0.06362	0.0644	0.1379	0.1008	0.1406	0.0744	0.0969	0.076	0.0955
1303	0.1037	0.0787	0.0785	0.1435	0.079	0.1374	0.1268	0.1703
1307	0.0188	0.0163	0	0	0	0	0	0
1316	0.0943	0.0621	0.1215	0.0838	0.0763	0.0669	0.0687	0.0573
1309	0.0885	0.0551	0.0843	0.0906	0.0561	0.0582	0.0755	0.0676
1313	0.0538	0.0672	0.0992	0.0689	0.0667	0.0931	0.0877	0.0925
1305	0.035	0.0264	0.0244	0.0306	0.0313	0.0345	0.0377	0.0406
1310	0.0529	0.0451	0.043	0.067	0.0376	0.0449	0.0462	0.117
(-)	0	0	0	0	0	0	0	0	0	0	0	0					0	0	0	0	0	0	0	0	0	0	0	0	0.019291	0.020118	0	0	0	0	0	0	0.019666	0	0	0	0	0	0	0	0	0
10-4	0.110325	0.167973	0.13606	0.121729	0.107817	0.128617	0.10279	0.111607
10-5	0.107717	0.107245	0.094315	0.101269	0.063966	0.091879	0.093926
10-6	0.059974	0.06902	0.058009	0.061603	0.057974	0.051259	0.064664
10-7	0.071662	0.082865	0.07589	0.073469	0.052842	0.063475	0.06904

## Sheet: Fig 3
(-)	Tongue	Backstrap	Tenderloin	Rump	Calf	Neck	Hamstring	Tongue	Backstrap	Tenderloin	Rump	Calf	Neck	Hamstring	Tongue	Backstrap	Tenderloin	Rump	Calf	Neck	Hamstring	Tongue	Backstrap	Tenderloin	Rump	Calf	Neck	Hamstring	Tongue	Backstrap	Tenderloin	Rump	Calf	Neck	Hamstring	Tongue	Backstrap	Tenderloin	Rump	Calf	Neck	Hamstring	Tongue	Backstrap	Tenderloin	Rump	Calf	Neck	Hamstring
0	0.1037	0.1051	0.0846	0.1413	0.1152	0.1575	0.1327	0.0529	0.0646	0.0627	0.0268	0.1418	0	0	0.0538	0.0691	0.0981	0.0802	0	0	0	0.0943	0.0847	0.1459	0	0	0	0	0.0885	0	0	0	0	0	0	0.035	0	0	0	0	0	0	0.0188	0	0	0	0	0	0
0	0.0787	0.1215	0.1749	0.1634	0.1282	0.1633	0.1486	0.0451	0.0711	0.0498	0.0285	0.0918	0	0	0.0672	0.0964	0.0941	0.0427	0	0	0	0.0621	0.0721	0.1714	0	0	0	0	0.0551	0	0	0	0	0	0	0.0264	0	0	0	0	0	0	0.0163	0	0	0	0	0	0
0	0.0785	0.098	0.1467	0.1511	0.0972	0.1585	0.1273	0.043	0.0694	0.0358	0.0372	0.0611	0.018	0	0.0992	0.0597	0.1174	0.0644	0	0	0	0.1215	0.0705	0.1727	0	0	0	0	0.0843	0	0	0	0	0	0	0.0244	0	0	0	0	0	0	0	0	0	0	0	0	0
0	0.1435	0.108	0.1243	0.1397	0.0805	0.1387	0.1568	0.067	0.0736	0.0541	0.0275	0.075	0	0	0.0689	0.0594	0.1527	0.0498	0	0	0	0.0838	0.1212	0.158	0	0	0	0	0.0906	0	0	0	0	0	0	0.0306	0	0	0	0	0	0	0	0	0	0	0	0	0
0	0.079	0.0714	0.1107	0.1457	0.1209	0.1313	0.1393	0.0376	0.077	0.0786	0.0721	0.0777	0	0	0.0667	0.0657	0.1135	0.0312	0	0	0	0.0763	0.1288	0.1501	0	0	0	0	0.0561	0	0	0	0	0	0	0.0313	0	0	0	0	0	0	0	0	0	0	0	0	0
0	0.1374	0.0939	0.1426	0.1321	0.0898	0.1696	0.1679	0.0449	0.0782	0.0434	0.0547	0.139	0	0	0.0931	0.0579		0.0694	0	0	0.0284	0.0669	0.1247	0.1404	0	0	0	0	0.0582	0	0	0	0	0	0	0.0345	0	0	0	0	0	0	0	0	0	0	0	0	0
0	0.1268	0.0785	0.1042	0.1217	0.1316	0.1542	0.1294	0.0462	0.0752	0.0613	0.017	0.0647	0	0	0.0877	0.0517	0.1247	0.1127	0	0	0	0.0687	0.1218	0.138	0	0	0	0	0.0755	0	0	0	0	0	0	0.0377	0	0	0	0	0	0	0	0	0	0	0	0	0
0	0.1703	0.1213	0.1073	0.1105	0.1081	0.1504	0.1384	0.117	0.078	0.0643	0.0283	0.0819	0	0	0.0925	0.0483	0.1383	0.0889	0	0	0	0.0573	0.102	0.1312	0	0	0	0	0.0676	0	0	0	0	0	0	0.0406	0	0.0187	0	0	0	0	0	0	0	0	0	0	0
0
0
0
0
0
0
0
0
0.01844
0
0
0.019576
0
0
0
0
0
0
0
0
0
0.0229
0
0
0
0
0
0
0
0
0
0
0
0
0
0
0
